# Supplementary material for: Expression of Concern: High-Lard and High-Fish-Oil Diets Differ in Their Effects on Function and Dynamic Behaviour of Rat Hepatic Mitochondria
Source: PLoS One. 2022 Mar 16;17(3):e0265521. doi: 10.1371/journal.pone.0265521 (PMC8926271; doi:10.1371/journal.pone.0265521)
Supplement: S2 File — (XLSX) [file pone.0265521.s002.xlsx]

## Sheet: Foglio1
groups name	pAKT	AKT	pAKT/AKT	groups name	graph values	SD
N	80.6864	112.53	71.7022	N	71.7022		n=1
Ni	123.617	115.374	107.145	Ni	103.458	5.21305	n=2
Ni	135.497	135.807	99.7722
L	73.1401	124.215	58.8818	L	58.8818		n=1
Li	103.417	132.16	78.2517	Li	80.198	2.75257	n=2
Li	109.961	133.863	82.1444
F	66.16	117.664	56.2281	F	56.2281		n=1
Fi	123.265	119.164	103.442	Fi	103.46	0.0254714	n=2
Fi	118.285	114.309	103.478
