# Supplementary material for: Expression of Concern: High-Lard and High-Fish-Oil Diets Differ in Their Effects on Function and Dynamic Behaviour of Rat Hepatic Mitochondria
Source: PLoS One. 2022 Mar 16;17(3):e0265521. doi: 10.1371/journal.pone.0265521 (PMC8926271; doi:10.1371/journal.pone.0265521)
Supplement: S4 File — (XLSX) [file pone.0265521.s004.xlsx]

## Sheet: Foglio2
nome	mRNA	Ct	DCt (CtUCP-CtACT)	2^-DCt	MEDIA	SD	SD/RADQ(n-1)	FOLD Change vs. N		name of each group	MEDIA FOLD	SD/RADQn-1
1N	ucp	21.8321	6.21147	0.0134947	0.0141427	0.00200744	0.001159	0.954176		N	1	0.08195
2N	ucp	21.9334	6.23713	0.0132567				0.937352		L	2.18453	0.205574
3N	ucp	21.6751	5.86877	0.0171129				1.21002		F	3.76648	0.437997
4N	ucp	21.0879	6.29827	0.0127066				0.898457
1N	act	15.6206
2N	act	15.6963
3N	act	15.8064
4N	act	14.7896
1L	ucp	20.8036	4.70576	0.0383201	0.0308952	0.00503572	0.00290738	2.70952
2L	ucp	20.3588	5.14793	0.0282044				1.99427
3L	ucp	21.9402	5.18916	0.0274099				1.93809
5L	ucp	22.0384	5.07599	0.0296465				2.09624
1L	act	16.0978
2L	act	15.2108
3L	act	16.7511
5L	act	16.9624
1F	ucp	19.8383	4.30281	0.0506671	0.0532684	0.0107291	0.00619447	3.58256
2F	ucp	20.5413	4.67228	0.0392196				2.77313
3F	ucp	21.1178	3.99462	0.0627334				4.43573
5F	ucp	19.4508	4.04803	0.0604533				4.27451
1F	act	15.5355
2F	act	15.869
3F	act	17.1231
5F	act	15.4027
